# Supplementary material for: The Efficacy of Fecal Microbiota Transplantation in Mouse Models Infected with Clostridioides difficile from the Perspective of Metabolic Profiling: A Systematic Review
Source: Metabolites. 2024 Dec 3;14(12):677. doi: 10.3390/metabo14120677 (PMC11679247; doi:10.3390/metabo14120677)
Supplement: Supplementary file 1 [file metabolites-14-00677-s001.zip]

Archive with 1 entries (1 files):
- metabolites-3244389-supplementary.pdf
